# Supplementary material for: Quantitative proteomics reveals the effect of Yigu decoction (YGD) on protein expression in bone tissue
Source: Clin Proteomics. 2021 Oct 12;18:24. doi: 10.1186/s12014-021-09330-0 (PMC8513338; doi:10.1186/s12014-021-09330-0)
Supplement: Supplementary file 2 — Additional file 2. Table of differentially expressed protein statistics. [file 12014_2021_9330_MOESM2_ESM.xlsx]

## Sheet: Sheet1
			Accession	Protein Name	Gene Name	Coverage	Unique Peptides	MW [kDa]	average YGD	average Model	YGD/Model	t test p value
			Q8CDU6	Probable E3 ubiquitin-protein ligase HECTD2	Hectd2	2.07	1	87.72	1.6	0.88	1.82	0.03
			Q8BXQ6	Aminopeptidase O	Aopep	0.86	1	92.9	1.52	0.84	1.8	0.011
			Q3T9Z4	Uncharacterized protein	Commd4	19.57	1	4.91	1.36	0.85	1.6	0.012
			O08692	Neutrophilic granule protein	Ngp	12.57	1	19.32	1.36	0.97	1.4	0.017
			A0A2R8VJU9	Leukocyte surface antigen CD47	Cd47	6.59	2	28.23	1.18	0.89	1.33	0.041
			Q61646	Haptoglobin	Hp	17.29	7	38.73	1.24	0.95	1.3	0.049
			P02104	Hemoglobin subunit epsilon-Y2	Hbb-y	18.37	1	16.13	1.01	0.78	1.29	0.047
			Q9QZD8	Mitochondrial dicarboxylate carrier	Slc25a10	9.06	2	31.69	1.17	0.91	1.29	0.042
			Q8BTB6	ATP synthase, H+-transporting, mitochondrial F1F0 complex, subunit E	Atp5k	28.95	1	4.23	1.12	0.87	1.28	0.002
			Q9CPQ1	Cytochrome c oxidase subunit 6C	Cox6c	7.89	1	8.46	1.15	0.91	1.27	0.047
			Q3THL5	Protein pelota homolog	Pelo	2.08	1	43.29	1.21	0.95	1.27	0.022
			O88968	Transcobalamin-2	Tcn2	3.72	2	47.56	1.15	0.9	1.27	0.036
			Q9CXY7	Uncharacterized protein	Map2k5	3.38	1	23.3	1.18	0.93	1.27	0.033
			D3YVM8	Biogenesis of lysosome-related organelles complex 1 subunit 1	Bloc1s1	23.14	2	13.89	1.21	0.95	1.27	0.043
			Q8CHK3	Lysophospholipid acyltransferase 7	Mboat7	4.23	2	53.4	1.2	0.95	1.26	0.023
			P11031	Activated RNA polymerase II transcriptional coactivator p15	Sub1	28.35	3	14.42	1.22	0.97	1.26	0.024
			Q6PHU5	Sortilin	Sort1	2.55	2	91.14	1.2	0.96	1.25	0.042
			Q924A9	Inositol-1-monophosphatase (Fragment)	Impa2	3.91	1	28.03	1.22	0.98	1.24	0.019
			Q8BX41	Uncharacterized protein	Ubash3a	2.22	1	50.91	1.16	0.94	1.24	0.009
			O88554	Poly [ADP-ribose] polymerase 2	Parp2	1.25	1	63.36	1.15	0.92	1.24	0.025
			A2ATR8	Plasma protease C1 inhibitor	Serping1	4.9	1	37.65	1.19	0.96	1.24	0.012
			Q3TPM3	Cullin-1 (Fragment)	Cul1	4.72	3	80.54	1.12	0.92	1.23	0.047
			O89098	Cystatin-F	Cst7	4.86	1	16.37	1.21	0.99	1.22	0.008
			P28843	Dipeptidyl peptidase 4	Dpp4	5.39	4	87.38	1.15	0.94	1.22	0.008
			Q9CQJ8	NADH dehydrogenase [ubiquinone] 1 beta subcomplex subunit 9	Ndufb9	7.82	1	21.97	1.13	0.93	1.21	0.036
			B2RUF9	Olfm4 protein	Olfm4	6.53	3	57.26	1.18	0.98	1.2	0.045
			Q80V42	Carboxypeptidase M	Cpm	1.58	1	50.52	0.88	1.06	0.83	0.018
			Q8R436	Glutathione synthetase (Fragment)		5.29	3	51.91	0.87	1.06	0.82	0.003
			Q9JIQ4	Transforming acidic coiled-coil containing protein 3b	Tacc3	3.05	1	48.67	0.82	1.01	0.81	0.016
			P09528	Ferritin heavy chain	Fth1	37.36	5	21.05	0.84	1.03	0.81	0.005
			A0A286YD58	AP-3 complex subunit sigma-1	Ap3s1	14.81	1	6.4	0.91	1.12	0.81	0.03
			D3YVX5	E3 ubiquitin-protein ligase TRIM56 (Fragment)	Trim56	8.02	1	22.94	0.91	1.12	0.81	0.048
			F6WK59	Regulator of G-protein-signaling 19 (Fragment)	Rgs19	25.49	1	5.95	0.82	1.01	0.81	0.025
			H3BJE0	Progranulin (Fragment)	Grn	5.26	1	27.06	0.78	0.97	0.81	0.035
			E9Q688	Troponin T, slow skeletal muscle	Tnnt1	23.29	4	29.86	0.74	0.93	0.8	0.007
			A0A286YCQ0	Sorbin and SH3 domain-containing protein 1	Sorbs1	2.19	1	76.34	0.83	1.04	0.8	0.036
			Q8VDK4	Cadherin 13	Cdh13	3.92	3	78.07	0.78	0.99	0.79	0.05
			Q6P1X8	Stat2 protein	Stat2	2.95	1	50.26	0.83	1.04	0.79	0.014
			Q3V3V2	Phosphoinositide phospholipase C (Fragment)	Plcb2	1.37	1	66.42	0.9	1.14	0.78	0.01
			P28666	Murinoglobulin-2	Mug2	9.17	2	162.28	0.86	1.09	0.78	0.017
			P56380	Bis(5'-nucleosyl)-tetraphosphatase [asymmetrical]	Nudt2	16.33	2	16.98	0.85	1.1	0.78	0.002
			Q8BTZ7	Mannose-1-phosphate guanyltransferase beta	Gmppb	13.06	3	39.89	0.89	1.14	0.77	0.018
			Q8BZQ2	Cysteine-rich secretory protein LCCL domain-containing 2	Crispld2	4.44	2	55.4	0.81	1.05	0.77	0.037
			A0A0R4J058	Chitinase domain-containing protein 1	Chid1	4.84	1	35.52	0.87	1.14	0.76	0.003
			Q02788	Collagen alpha-2(VI) chain	Col6a2	11.41	11	110.27	0.75	0.99	0.76	0.044
			Q9JI44	DNA methyltransferase 1-associated protein 1	Dmap1	2.14	1	53.1	0.83	1.1	0.76	0.021
			Q3U417	Uncharacterized protein	Ppfibp1	2.17	2	108.47	0.79	1.06	0.75	0.038
			A0A0M4KM70	Monoclonal 11D8 anti-human butyrylcholinesterase (BChE) heavy chain		5.47	2	50.26	0.82	1.11	0.74	0.04
			F6U415	SWI/SNF-related matrix-associated actin-dependent regulator of chromatin subfamily B member 1 (Fragment)	Smarcb1	23.64	1	6.04	0.8	1.1	0.73	0.013
			P07724	Serum albumin	Alb	30.76	20	68.65	0.78	1.07	0.73	0.049
			O35737	Heterogeneous nuclear ribonucleoprotein H	Hnrnph1	12.47	1	49.17	0.78	1.08	0.73	0.008
			Q91YR1	Twinfilin-1	Twf1	11.14	2	40.05	0.71	0.99	0.72	0.029
			E9PXA8	Mothers against decapentaplegic homolog 2 (Fragment)	Smad2	9.31	2	22.79	0.77	1.07	0.72	0.043
			Q3TRG2	Uncharacterized protein	Map3k20	5.07	2	51.33	0.82	1.16	0.71	0.003
			P02463	Collagen alpha-1(IV) chain	Col4a1	2.52	3	160.58	0.74	1.03	0.71	0.018
			P51885	Lumican	Lum	22.78	7	38.24	0.7	0.99	0.71	0.045
			Q3TAY9	Uncharacterized protein (Fragment)	Tgfbi	21.27	12	70.25	0.74	1.05	0.7	0.002
			F6QCI0	TATA-box-binding protein-associated factor 15 (Fragment)	Taf15	5.25	1	33.69	0.79	1.15	0.69	0.011
			Q03734	Serine protease inhibitor A3M	Serpina3m	2.15	1	47.03	0.7	1.13	0.62	0.019
			Q8BGB5	LIM domain-containing protein 2	Limd2	6.25	1	14.23	0.7	1.24	0.56	0.047
			A0A0G2JDI0	Mevalonate kinase (Fragment)	Mvk	5.15	1	14.67	0.61	1.09	0.56	0.012
			P28654	Decorin	Dcn	14.12	4	39.78	0.58	1.05	0.55	0.048
			A0A2Z4SXP9	MHC class II antigen D (Fragment)	H2-D1	36.26	1	10.63	0.57	1.05	0.54	0.037
			Q921W0	Charged multivesicular body protein 1a	Chmp1a	4.59	1	21.59	0.58	1.43	0.41	0.046
			Q19LI2	Alpha-1B-glycoprotein	A1bg	1.37	1	56.52	0.34	1.23	0.28	0.024
